# Supplementary material for: Antibiofilm Activity of Sundew Species against Multidrug-Resistant Escherichia coli Strains
Source: Int J Mol Sci. 2022 Nov 8;23(22):13720. doi: 10.3390/ijms232213720 (PMC9697453; doi:10.3390/ijms232213720)
Supplement: Supplementary file 1 [file ijms-23-13720-s001.zip]

Archive with 1 entries (1 files):
- ijms-2000497-supplementary.pdf
